# Supplementary material for: Mapping Evidence on Management of Cervical Cancer in Sub-Saharan Africa: Scoping Review
Source: Int J Environ Res Public Health. 2022 Jul 28;19(15):9207. doi: 10.3390/ijerph19159207 (PMC9367747; doi:10.3390/ijerph19159207)
Supplement: Supplementary file 1 [file ijerph-19-09207-s001.zip]

Archive with 4 entries (4 files):
- File S1- Search Strategy.pdf
- File S2-Data Extraction Form.pdf
- File S3- Quality Assessment Tool.pdf
- File S4-Summary  of Eligible Studies.pdf
